# Supplementary material for: Extending a COVID-19 Job Exposure Matrix: The SARS-CoV-2 or COVID-19 Job Exposure Matrix Module (SCoVJEM Module) for Population-Based Studies
Source: Int J Environ Res Public Health. 2025 Mar 18;22(3):448. doi: 10.3390/ijerph22030448 (PMC11942199; doi:10.3390/ijerph22030448)
Supplement: Supplementary file 1 [file ijerph-22-00448-s001.zip]

Archive with 1 entries (1 files):
- ijerph-3429511-supplementary.pdf
